# Supplementary material for: Predictors of fatal neurological complications among admitted COVID-19 patients with their implication in outcome: A Case Control study
Source: PLoS One. 2022 Sep 26;17(9):e0274485. doi: 10.1371/journal.pone.0274485 (PMC9512176; doi:10.1371/journal.pone.0274485)
Supplement: S1 Dataset — (XLSX) [file pone.0274485.s001.xlsx]

## Sheet:  data sheet1
Gender	Age	Age groups	No of comorbid	Main Comorbid	Type of anticoagulation	Dose of anticoagulation	BSR (mg/dl)	BSR groups	D-dimers	Groups of Dimers	neurological menifestation	Neuro imaging	outcome	hypoxemia at admission	disease severity	neurological complication onset	vaccination status	cases/controls
male	80	>71	0	Old Age	oral anticoagulants	therapeutic dose	505	351-600	5900	5001-10000	Cerebro Vascular Accident	Ischemic infarct	Death	hypoxemic	severe	at admission	unvaccinated	case
male	52	46-70	1	CVD	LMWH	therapeutic dose	145	<200	2500	501-5000	0	Not done	Discharge	hypoxemic	severe	0	unvaccinated	control
male	55	46-70	1	CVD	oral anticoagulants	therapeutic dose	119	<200	1900	501-5000	0	Not done	Discharge	hypoxemic	severe	0	vaccinated	control
male	60	46-70	1	DM	oral anticoagulants	therapeutic dose	187	<200	1200	501-5000	0	Not done	Discharge	hypoxemic	severe	0	vaccinated	control
female	55	46-70	2	DM	LMWH	therapeutic dose	510	351-600	6000	5001-10000	Cerebro Vascular Accident	Ischemic infarct	Death	hypoxemic	severe	at admission	unvaccinated	case
female	46	46-70	1	DM	oral anticoagulants	prophylactic dose	134	<200	580	501-5000	0	Not done	Discharge	hypoxemic	severe	0	unvaccinated	control
female	70	46-70	2	CVD	LMWH	therapeutic dose	146	<200	1500	501-5000	0	Not done	Discharge	hypoxemic	severe	0	unvaccinated	control
female	85	>71	1	Old Age	oral anticoagulants	prophylactic dose	132	<200	1200	501-5000	0	Not done	Discharge	hypoxemic	severe	0	unvaccinated	control
male	50	46-70	2	CVD	oral anticoagulants	therapeutic dose	290	201-350	6800	5001-10000	Cerebro Vascular Accident	Ischemic infarct	Death	hypoxemic	severe	at admission	unvaccinated	case
male	46	46-70	1	CVD	oral anticoagulants	therapeutic dose	167	<200	2300	501-5000	0	Not done	Discharge	hypoxemic	severe	0	unvaccinated	control
male	65	46-70	2	DM	LMWH	therapeutic dose	156	<200	2300	501-5000	0	Not done	Discharge	hypoxemic	severe	0	vaccinated	control
male	65	46-70	2	DM	LMWH	therapeutic dose	215	201-350	4300	501-5000	0	Not done	Death	hypoxemic	critical	0	vaccinated	control
male	30	25-45	1	DM	oral anticoagulants	therapeutic dose	354	351-600	12000	>10000	Cerebro Vascular Accident	venous infarct	Death	hypoxemic	critical	at admission	unvaccinated	case
male	29	25-45	0	No comorbid	LMWH	prophylactic dose	135	<200	890	501-5000	0	Not done	Death	hypoxemic	critical	0	unvaccinated	control
male	39	25-45	0	No comorbid	oral anticoagulants	therapeutic dose	166	<200	1200	501-5000	0	Not done	Discharge	hypoxemic	severe	0	unvaccinated	control
male	27	25-45	0	No comorbid	oral anticoagulants	prophylactic dose	106	<200	340	<500	0	Not done	Discharge	no hypoxemia	moderate	0	vaccinated	control
male	46	46-70	1	DM	oral anticoagulants	therapeutic dose	516	351-600	13000	>10000	Cerebro Vascular Accident	venous infarct	Death	hypoxemic	critical	at admission	unvaccinated	case
male	48	46-70	2	CVD	fractionated heparin	therapeutic dose	105	<200	2700	501-5000	0	Not done	Death	hypoxemic	critical	0	unvaccinated	control
male	59	46-70	0	No comorbid	oral anticoagulants	prophylactic dose	186	<200	780	501-5000	0	Not done	Discharge	hypoxemic	severe	0	unvaccinated	control
male	56	46-70	0	No comorbid	oral anticoagulants	prophylactic dose	175	<200	1300	501-5000	0	Not done	Discharge	hypoxemic	severe	0	unvaccinated	control
female	56	46-70	1	DM	oral anticoagulants	prophylactic dose	328	201-350	10500	>10000	Cerebro Vascular Accident	Ischemic infarct	Death	hypoxemic	severe	during hospital stay	unvaccinated	case
female	39	25-45	0	No comorbid	oral anticoagulants	prophylactic dose	356	351-600	2390	501-5000	0	Not done	Death	hypoxemic	critical	0	vaccinated	control
female	60	46-70	1	CVD	oral anticoagulants	prophylactic dose	174	<200	570	501-5000	0	Not done	Discharge	no hypoxemia	moderate	0	unvaccinated	control
female	64	46-70	1	DM	oral anticoagulants	prophylactic dose	170	<200	530	<500	0	Not done	Discharge	no hypoxemia	moderate	0	unvaccinated	control
female	56	46-70	0	No comorbid	oral anticoagulants	therapeutic dose	125	<200	840	501-5000	GBS	Cerebral Edema	Death	no hypoxemia	moderate	at admission	vaccinated	case
female	59	46-70	0	No comorbid	LMWH	prophylactic dose	139	<200	320	<500	0	Not done	Discharge	no hypoxemia	moderate	0	vaccinated	control
female	57	46-70	0	No comorbid	LMWH	therapeutic dose	172	<200	1500	501-5000	0	Not done	Discharge	hypoxemic	severe	0	vaccinated	control
female	69	46-70	0	No comorbid	oral anticoagulants	prophylactic dose	117	<200	850	501-5000	0	Not done	Discharge	hypoxemic	severe	0	unvaccinated	control
male	47	46-70	1	DM	oral anticoagulants	therapeutic dose	156	<200	7600	5001-10000	Cerebro Vascular Accident	Ischemic infarct	Death	hypoxemic	severe	at admission	unvaccinated	case
male	48	46-70	2	CVD	LMWH	therapeutic dose	167	<200	4700	501-5000	0	Not done	Death	hypoxemic	critical	0	unvaccinated	control
male	38	25-45	0	No comorbid	oral anticoagulants	prophylactic dose	180	<200	1100	501-5000	0	Not done	Death	hypoxemic	critical	0	unvaccinated	control
male	64	46-70	2	CVD	oral anticoagulants	therapeutic dose	230	201-350	2100	501-5000	0	Not done	Discharge	hypoxemic	severe	0	unvaccinated	control
female	50	46-70	0	No comorbid	oral anticoagulants	prophylactic dose	134	<200	450	<500	Encephalitis	Cerebral Edema	Death	hypoxemic	severe	at admission	unvaccinated	case
female	59	46-70	1	CVD	LMWH	therapeutic dose	180	<200	1300	501-5000	0	Not done	Discharge	hypoxemic	severe	0	unvaccinated	control
female	53	46-70	2	CVD	oral anticoagulants	therapeutic dose	155	<200	3200	501-5000	0	Not done	Death	hypoxemic	critical	0	unvaccinated	control
female	49	46-70	2	CVD	oral anticoagulants	therapeutic dose	135	<200	4000	501-5000	0	Not done	Death	hypoxemic	critical	0	vaccinated	control
male	82	>71	3	CVD	oral anticoagulants	prophylactic dose	80	<200	10000	>10000	Cerebro Vascular Accident	Ischemic infarct	Death	hypoxemic	severe	during hospital stay	unvaccinated	case
male	85	>71	1	Old Age	LMWH	prophylactic dose	110	<200	2000	501-5000	0	Not done	Discharge	hypoxemic	critical	0	vaccinated	control
male	67	46-70	2	Pulmonary disease	LMWH	therapeutic dose	131	<200	3000	501-5000	0	Not done	Discharge	hypoxemic	critical	0	unvaccinated	control
male	70	46-70	3	CVD	oral anticoagulants	therapeutic dose	185	<200	2900	501-5000	0	Not done	Death	hypoxemic	critical	0	unvaccinated	control
female	71	>71	0	No comorbid	oral anticoagulants	therapeutic dose	85	<200	6700	5001-10000	Cerebro Vascular Accident	Ischemic infarct	Death	hypoxemic	severe	during hospital stay	unvaccinated	case
female	68	46-70	3	DM	oral anticoagulants	therapeutic dose	375	351-600	3200	501-5000	0	Not done	Death	hypoxemic	critical	0	unvaccinated	control
female	80	>71	0	No comorbid	oral anticoagulants	therapeutic dose	182	<200	2500	501-5000	0	Not done	Death	hypoxemic	critical	0	unvaccinated	control
female	64	46-70	0	No comorbid	oral anticoagulants	prophylactic dose	188	<200	990	501-5000	0	Not done	Discharge	hypoxemic	severe	0	unvaccinated	control
female	72	>71	2	DM	oral anticoagulants	prophylactic dose	163	<200	990	501-5000	Encephalitis	Cerebral Edema	Death	no hypoxemia	moderate	at admission	unvaccinated	case
female	70	46-70	1	CVD	LMWH	therapeutic dose	172	<200	1500	501-5000	0	Not done	Discharge	hypoxemic	severe	0	unvaccinated	control
female	69	46-70	3	DM	oral anticoagulants	therapeutic dose	180	<200	2600	501-5000	0	Not done	Death	hypoxemic	critical	0	unvaccinated	control
female	60	46-70	4	DM	oral anticoagulants	therapeutic dose	310	201-350	2900	501-5000	0	Not done	Death	hypoxemic	critical	0	unvaccinated	control
male	46	46-70	0	No comorbid	oral anticoagulants	prophylactic dose	365	351-600	540	501-5000	GBS	AIDP on NCS	Death	no hypoxemia	moderate	at admission	vaccinated	case
male	32	25-45	0	No comorbid	LMWH	prophylactic dose	186	<200	2700	501-5000	0	Not done	Death	hypoxemic	critical	0	unvaccinated	control
male	40	25-45	1	DM	LMWH	therapeutic dose	243	201-350	1700	501-5000	0	Not done	Discharge	hypoxemic	severe	0	unvaccinated	control
male	36	25-45	0	No comorbid	oral anticoagulants	prophylactic dose	223	201-350	2100	501-5000	0	Not done	Death	hypoxemic	critical	0	unvaccinated	control
female	45	46-70	0	No comorbid	LMWH	therapeutic dose	154	<200	6700	5001-10000	Cerebro Vascular Accident	Ischemic infarct	Death	hypoxemic	severe	during hospital stay	unvaccinated	case
female	50	46-70	1	DM	LMWH	prophylactic dose	222	201-350	1900	501-5000	0	Not done	Discharge	hypoxemic	severe	0	unvaccinated	control
female	44	25-45	1	DM	LMWH	prophylactic dose	190	<200	1540	501-5000	0	Not done	Discharge	hypoxemic	severe	0	unvaccinated	control
female	49	46-70	1	CVD	LMWH	therapeutic dose	157	<200	2200	501-5000	0	Not done	Death	hypoxemic	critical	0	vaccinated	control
female	41	25-45	1	DM	oral anticoagulants	therapeutic dose	128	<200	12500	>10000	Cerebro Vascular Accident	Ischemic infarct	Death	hypoxemic	critical	at admission	unvaccinated	case
female	49	46-70	2	CVD	LMWH	therapeutic dose	195	<200	3300	501-5000	0	Not done	Death	hypoxemic	critical	0	unvaccinated	control
female	49	46-70	1	CVD	LMWH	therapeutic dose	220	201-350	3100	501-5000	0	Not done	Death	hypoxemic	critical	0	unvaccinated	control
female	51	46-70	2	CVD	oral anticoagulants	therapeutic dose	188	<200	4300	501-5000	0	Not done	Death	hypoxemic	critical	0	unvaccinated	control
female	71	>71	2	DM	oral anticoagulants	therapeutic dose	270	201-350	9200	5001-10000	Cerebro Vascular Accident	Ischemic infarct	Death	hypoxemic	critical	at admission	unvaccinated	case
female	69	46-70	3	DM	LMWH	therapeutic dose	313	201-350	10750	>10000	0	Not done	Death	hypoxemic	critical	0	unvaccinated	control
female	65	46-70	3	DM	LMWH	therapeutic dose	340	201-350	3700	501-5000	0	Not done	Death	hypoxemic	critical	0	unvaccinated	control
female	64	46-70	1	DM	oral anticoagulants	therapeutic dose	210	201-350	1200	501-5000	0	Not done	Discharge	hypoxemic	severe	0	unvaccinated	control
female	58	46-70	2	CVD	oral anticoagulants	therapeutic dose	218	201-350	7800	5001-10000	Cerebro Vascular Accident	Ischemic infarct	Discharge	no hypoxemia	moderate	during hospital stay	vaccinated	case
female	69	46-70	1	DM	LMWH	therapeutic dose	272	201-350	2300	501-5000	0	Not done	Discharge	hypoxemic	severe	0	unvaccinated	control
female	50	46-70	1	DM	LMWH	therapeutic dose	193	<200	2900	501-5000	0	Not done	Discharge	hypoxemic	severe	0	unvaccinated	control
female	53	46-70	1	DM	oral anticoagulants	therapeutic dose	148	<200	1600	501-5000	0	Not done	Discharge	hypoxemic	severe	0	unvaccinated	control
male	72	>71	1	CVD	LMWH	therapeutic dose	216	201-350	5500	5001-10000	Cerebro Vascular Accident	Ischemic infarct	Death	hypoxemic	severe	at admission	unvaccinated	case
male	67	46-70	2	CVD	oral anticoagulants	therapeutic dose	190	<200	3210	501-5000	0	Not done	Death	hypoxemic	critical	0	unvaccinated	control
male	88	>71	3	CVD	LMWH	prophylactic dose	355	351-600	3100	501-5000	0	Not done	Death	hypoxemic	critical	0	unvaccinated	control
male	84	>71	2	CVD	LMWH	therapeutic dose	170	<200	3200	501-5000	0	Not done	Death	hypoxemic	critical	0	unvaccinated	control
male	69	46-70	4	CVD	oral anticoagulants	therapeutic dose	355	351-600	2100	501-5000	Cerebro Vascular Accident	Ischemic infarct	Death	hypoxemic	severe	at admission	unvaccinated	case
male	65	46-70	1	Pulmonary disease	oral anticoagulants	therapeutic dose	176	<200	2500	501-5000	0	Not done	Death	hypoxemic	critical	0	vaccinated	control
male	78	>71	3	CVD	oral anticoagulants	therapeutic dose	170	<200	3500	501-5000	0	Not done	Death	hypoxemic	critical	0	unvaccinated	control
male	60	46-70	1	CVD	LMWH	therapeutic dose	176	<200	1200	501-5000	0	Not done	Discharge	hypoxemic	critical	0	unvaccinated	control
female	41	25-45	0	No comorbid	LMWH	prophylactic dose	217	201-350	7190	5001-10000	Cerebro Vascular Accident	Ischemic infarct	Death	hypoxemic	critical	during hospital stay	unvaccinated	case
female	53	46-70	0	No comorbid	LMWH	therapeutic dose	167	<200	1300	501-5000	0	Not done	Discharge	hypoxemic	severe	0	unvaccinated	control
female	45	25-45	0	No comorbid	oral anticoagulants	therapeutic dose	152	<200	1200	501-5000	0	Not done	Discharge	no hypoxemia	moderate	0	vaccinated	control
female	50	46-70	0	No comorbid	LMWH	prophylactic dose	139	<200	980	501-5000	0	Not done	Discharge	hypoxemic	severe	0	unvaccinated	control
female	62	46-70	1	DM	oral anticoagulants	prophylactic dose	216	201-350	7100	5001-10000	Cerebro Vascular Accident	Ischemic infarct	Death	hypoxemic	critical	during hospital stay	unvaccinated	case
female	28	25-45	0	No comorbid	no anticoagulants	prophylactic dose	135	<200	450	<500	0	Not done	Discharge	no hypoxemia	moderate	0	vaccinated	control
female	38	25-45	0	No comorbid	oral anticoagulants	therapeutic dose	129	<200	3100	501-5000	0	Not done	Discharge	hypoxemic	critical	0	unvaccinated	control
female	65	46-70	1	DM	oral anticoagulants	therapeutic dose	134	<200	3200	501-5000	0	Not done	Discharge	hypoxemic	critical	0	unvaccinated	control
male	60	46-70	1	DM	oral anticoagulants	prophylactic dose	560	351-600	10200	>10000	Cerebro Vascular Accident	Ischemic infarct	Death	hypoxemic	critical	at admission	unvaccinated	case
male	52	46-70	0	No comorbid	LMWH	therapeutic dose	180	<200	1800	501-5000	0	Not done	Discharge	hypoxemic	severe	0	unvaccinated	control
male	52	46-70	1	CVD	LMWH	therapeutic dose	192	<200	2200	501-5000	0	Not done	Discharge	hypoxemic	severe	0	vaccinated	control
male	62	46-70	1	CVD	oral anticoagulants	therapeutic dose	230	201-350	2900	501-5000	0	Not done	Discharge	hypoxemic	severe	0	unvaccinated	control
male	61	46-70	0	No comorbid	oral anticoagulants	therapeutic dose	513	351-600	8850	5001-10000	Cerebro Vascular Accident	Ischemic infarct	Death	hypoxemic	critical	during hospital stay	unvaccinated	case
male	66	46-70	2	CVD	oral anticoagulants	therapeutic dose	280	201-350	10250	>10000	0	Not done	Death	hypoxemic	critical	0	unvaccinated	control
male	76	>71	1	CVD	LMWH	therapeutic dose	190	<200	1870	501-5000	0	Not done	Discharge	hypoxemic	severe	0	unvaccinated	control
male	61	46-70	2	CVD	LMWH	therapeutic dose	235	201-350	10400	>10000	0	Not done	Death	hypoxemic	critical	0	unvaccinated	control
female	76	>71	1	DM	oral anticoagulants	prophylactic dose	560	351-600	790	501-5000	Encephalitis	Cerebral Edema	Death	no hypoxemia	moderate	at admission	unvaccinated	case
female	74	>71	4	DM	LMWH	therapeutic dose	267	201-350	12300	>10000	0	Not done	Death	hypoxemic	critical	0	unvaccinated	control
female	70	46-70	2	CVD	oral anticoagulants	therapeutic dose	148	<200	1400	501-5000	0	Not done	Discharge	hypoxemic	severe	0	unvaccinated	control
female	60	46-70	1	DM	oral anticoagulants	therapeutic dose	179	<200	1400	501-5000	0	Not done	Discharge	hypoxemic	severe	0	vaccinated	control
female	71	>71	1	CVD	oral anticoagulants	therapeutic dose	142	<200	1500	501-5000	Encephalitis	Cerebral Edema	Death	hypoxemic	severe	at admission	unvaccinated	case
female	74	>71	1	CVD	oral anticoagulants	therapeutic dose	220	201-350	1300	501-5000	0	Not done	Discharge	hypoxemic	severe	0	unvaccinated	control
female	43	25-45	3	CVD	LMWH	therapeutic dose	239	201-350	5200	5001-10000	0	Not done	Death	hypoxemic	critical	0	unvaccinated	control
female	74	>71	1	Old Age	oral anticoagulants	therapeutic dose	162	<200	4500	501-5000	0	Not done	Death	hypoxemic	critical	0	vaccinated	control
male	73	>71	2	DM	LMWH	prophylactic dose	137	<200	2200	501-5000	Cerebro Vascular Accident	Ischemic infarct	Death	hypoxemic	severe	during hospital stay	unvaccinated	case
male	70	46-70	0	No comorbid	LMWH	therapeutic dose	194	<200	6250	5001-10000	0	Not done	Death	hypoxemic	critical	0	unvaccinated	control
male	57	46-70	1	DM	LMWH	therapeutic dose	245	201-350	1600	501-5000	0	Not done	Discharge	hypoxemic	severe	0	unvaccinated	control
male	49	46-70	2	Pulmonary disease	oral anticoagulants	therapeutic dose	153	<200	5200	5001-10000	0	Not done	Death	hypoxemic	critical	0	vaccinated	control
female	48	46-70	0	No comorbid	oral anticoagulants	prophylactic dose	108	<200	11500	>10000	Cerebro Vascular Accident	Ischemic infarct	Death	hypoxemic	critical	during hospital stay	unvaccinated	case
female	31	25-45	0	No comorbid	LMWH	prophylactic dose	116	<200	540	<500	0	Not done	Discharge	hypoxemic	severe	0	unvaccinated	control
female	24	25-45	0	No comorbid	LMWH	prophylactic dose	110	<200	670	501-5000	0	Not done	Discharge	hypoxemic	critical	0	unvaccinated	control
female	29	25-45	0	No comorbid	LMWH	therapeutic dose	162	<200	5000	5001-10000	0	Not done	Death	hypoxemic	critical	0	vaccinated	control
female	48	46-70	2	DM	oral anticoagulants	therapeutic dose	279	201-350	9400	5001-10000	Cerebro Vascular Accident	Ischemic infarct	Death	no hypoxemia	moderate	at admission	vaccinated	case
female	39	25-45	0	No comorbid	oral anticoagulants	prophylactic dose	110	<200	950	501-5000	0	Not done	Discharge	hypoxemic	severe	0	vaccinated	control
female	39	25-45	0	No comorbid	oral anticoagulants	therapeutic dose	106	<200	3500	501-5000	0	Not done	Death	hypoxemic	critical	0	unvaccinated	control
female	46	46-70	0	No comorbid	LMWH	prophylactic dose	139	<200	750	501-5000	0	Not done	Discharge	hypoxemic	severe	0	unvaccinated	control
male	70	>71	3	DM	oral anticoagulants	prophylactic dose	252	201-350	6100	5001-10000	Cerebro Vascular Accident	Ischemic infarct	Death	hypoxemic	severe	during hospital stay	unvaccinated	case
male	57	46-70	0	No comorbid	oral anticoagulants	therapeutic dose	199	<200	12300	>10000	0	Not done	Death	hypoxemic	critical	0	unvaccinated	control
male	37	25-45	0	No comorbid	oral anticoagulants	therapeutic dose	189	<200	2100	501-5000	0	Not done	Discharge	hypoxemic	severe	0	vaccinated	control
male	44	25-45	0	No comorbid	oral anticoagulants	therapeutic dose	166	<200	1000	501-5000	0	Not done	Discharge	hypoxemic	severe	0	unvaccinated	control
male	82	>71	2	Old Age	oral anticoagulants	prophylactic dose	110	<200	9500	5001-10000	Cerebro Vascular Accident	Ischemic infarct	Death	hypoxemic	critical	during hospital stay	unvaccinated	case
male	71	>71	2	CVD	oral anticoagulants	prophylactic dose	214	201-350	1200	501-5000	0	Not done	Discharge	hypoxemic	severe	0	unvaccinated	control
male	85	>71	1	CVD	LMWH	prophylactic dose	193	<200	980	501-5000	0	Not done	Discharge	hypoxemic	severe	0	unvaccinated	control
male	53	46-70	1	DM	oral anticoagulants	therapeutic dose	361	351-600	6700	5001-10000	0	Not done	Death	hypoxemic	critical	0	unvaccinated	control
female	50	46-70	1	CVD	oral anticoagulants	prophylactic dose	193	<200	2500	501-5000	Cerebro Vascular Accident	Ischemic infarct	Death	hypoxemic	critical	during hospital stay	unvaccinated	case
female	49	46-70	1	DM	LMWH	therapeutic dose	225	201-350	2300	501-5000	0	Not done	Death	hypoxemic	critical	0	vaccinated	control
female	52	46-70	1	CVD	fractionated heparin	prophylactic dose	146	<200	760	501-5000	0	Not done	Discharge	hypoxemic	severe	0	vaccinated	control
female	42	25-45	3	CVD	fractionated heparin	prophylactic dose	230	201-350	11240	>10000	0	Not done	Death	hypoxemic	critical	0	unvaccinated	control
female	52	46-70	2	DM	LMWH	prophylactic dose	177	<200	560	501-5000	Encephalitis	Cerebral Edema	Death	hypoxemic	critical	at admission	unvaccinated	case
female	53	46-70	0	No comorbid	LMWH	therapeutic dose	128	<200	1200	501-5000	0	Not done	Discharge	hypoxemic	severe	0	vaccinated	control
female	43	25-45	0	No comorbid	LMWH	therapeutic dose	143	<200	1200	501-5000	0	Not done	Discharge	hypoxemic	severe	0	vaccinated	control
female	40	25-45	0	No comorbid	oral anticoagulants	prophylactic dose	213	201-350	670	501-5000	0	Not done	Discharge	hypoxemic	severe	0	unvaccinated	control
female	110	>71	1	Old Age	oral anticoagulants	prophylactic dose	298	201-350	2900	501-5000	Cerebro Vascular Accident	Ischemic infarct	Death	hypoxemic	severe	during hospital stay	unvaccinated	case
female	84	>71	1	Old Age	LMWH	therapeutic dose	402	351-600	1300	501-5000	0	Not done	Death	hypoxemic	critical	0	unvaccinated	control
female	69	46-70	3	CVD	LMWH	therapeutic dose	190	<200	2800	501-5000	0	Not done	Death	hypoxemic	critical	0	unvaccinated	control
female	69	46-70	2	DM	LMWH	prophylactic dose	225	201-350	2500	501-5000	0	Not done	Discharge	hypoxemic	critical	0	unvaccinated	control
female	55	46-70	4	CVD	oral anticoagulants	prophylactic dose	267	201-350	6500	5001-10000	Cerebro Vascular Accident	Ischemic infarct	Death	hypoxemic	severe	during hospital stay	unvaccinated	case
female	44	25-45	0	No comorbid	oral anticoagulants	therapeutic dose	175	<200	3600	501-5000	0	Not done	Death	hypoxemic	critical	0	unvaccinated	control
female	50	46-70	2	DM	oral anticoagulants	therapeutic dose	314	201-350	3500	501-5000	0	Not done	Death	hypoxemic	critical	0	unvaccinated	control
female	53	46-70	2	CVD	oral anticoagulants	therapeutic dose	185	<200	3100	501-5000	0	Not done	Death	hypoxemic	critical	0	unvaccinated	control
male	51	46-70	2	DM	oral anticoagulants	therapeutic dose	204	201-350	10500	>10000	Cerebro Vascular Accident	Ischemic infarct	Death	hypoxemic	severe	at admission	unvaccinated	case
male	34	25-45	0	No comorbid	oral anticoagulants	therapeutic dose	161	<200	1100	501-5000	0	Not done	Death	hypoxemic	critical	0	vaccinated	control
male	62	46-70	2	CVD	oral anticoagulants	therapeutic dose	351	351-600	11200	>10000	0	Not done	Death	hypoxemic	critical	0	unvaccinated	control
male	45	25-45	1	DM	LMWH	therapeutic dose	219	201-350	3500	501-5000	0	Not done	Discharge	hypoxemic	severe	0	unvaccinated	control
female	52	46-70	1	DM	oral anticoagulants	therapeutic dose	365	351-600	10000	>10000	Cerebro Vascular Accident	Ischemic infarct	Death	hypoxemic	severe	during hospital stay	unvaccinated	case
female	55	46-70	3	DM	LMWH	therapeutic dose	217	201-350	5120	5001-10000	0	Not done	Death	hypoxemic	critical	0	unvaccinated	control
female	50	46-70	1	CVD	LMWH	therapeutic dose	182	<200	1900	501-5000	0	Not done	Discharge	hypoxemic	severe	0	vaccinated	control
female	48	46-70	1	CVD	LMWH	prophylactic dose	116	<200	970	501-5000	0	Not done	Discharge	hypoxemic	severe	0	unvaccinated	control
male	41	25-45	1	DM	LMWH	prophylactic dose	394	351-600	10300	>10000	Cerebro Vascular Accident	Ischemic infarct	Death	hypoxemic	critical	during hospital stay	unvaccinated	case
male	45	25-45	2	CVD	LMWH	therapeutic dose	215	201-350	12350	>10000	0	Not done	Death	hypoxemic	critical	0	unvaccinated	control
male	47	46-70	1	DM	LMWH	therapeutic dose	168	<200	3200	501-5000	0	Not done	Death	hypoxemic	critical	0	unvaccinated	control
male	44	25-45	1	DM	LMWH	therapeutic dose	138	<200	1400	501-5000	0	Not done	Discharge	hypoxemic	critical	0	unvaccinated	control
female	50	46-70	3	CVD	oral anticoagulants	therapeutic dose	353	351-600	7800	5001-10000	Cerebro Vascular Accident	Ischemic infarct	Death	hypoxemic	critical	at admission	unvaccinated	case
female	41	25-45	0	No comorbid	oral anticoagulants	prophylactic dose	250	201-350	1900	501-5000	0	Not done	Death	hypoxemic	critical	0	unvaccinated	control
female	40	25-45	1	CVD	LMWH	therapeutic dose	175	<200	5350	5001-10000	0	Not done	Discharge	hypoxemic	severe	0	unvaccinated	control
female	46	46-70	2	CVD	LMWH	therapeutic dose	192	<200	5600	5001-10000	0	Not done	Death	hypoxemic	critical	0	unvaccinated	control
female	55	46-70	3	DM	LMWH	therapeutic dose	292	201-350	9200	5001-10000	Cerebro Vascular Accident	Ischemic infarct	Death	hypoxemic	critical	at admission	unvaccinated	case
female	48	46-70	2	CVD	oral anticoagulants	therapeutic dose	218	201-350	5200	5001-10000	0	Not done	Death	hypoxemic	critical	0	unvaccinated	control
female	56	46-70	4	DM	LMWH	therapeutic dose	310	201-350	6400	5001-10000	0	Not done	Death	hypoxemic	critical	0	unvaccinated	control
female	52	46-70	1	DM	LMWH	therapeutic dose	290	201-350	2100	501-5000	0	Not done	Discharge	hypoxemic	severe	0	unvaccinated	control
male	61	46-70	2	DM	oral anticoagulants	prophylactic dose	376	351-600	6700	5001-10000	Cerebro Vascular Accident	Ischemic infarct	Death	hypoxemic	critical	during hospital stay	unvaccinated	case
male	54	46-70	1	Pulmonary disease	oral anticoagulants	prophylactic dose	142	<200	880	501-5000	0	Not done	Discharge	hypoxemic	severe	0	vaccinated	control
male	50	46-70	1	CVD	oral anticoagulants	prophylactic dose	139	<200	750	501-5000	0	Not done	Discharge	hypoxemic	severe	0	vaccinated	control
male	49	46-70	1	CVD	LMWH	therapeutic dose	239	201-350	2000	501-5000	0	Not done	Discharge	hypoxemic	critical	0	unvaccinated	control
male	83	>71	0	Old Age	LMWH	prophylactic dose	167	<200	5400	5001-10000	Cerebro Vascular Accident	Ischemic infarct	Death	hypoxemic	critical	during hospital stay	unvaccinated	case
male	95	>71	1	Old Age	oral anticoagulants	prophylactic dose	105	<200	1000	501-5000	0	Not done	Discharge	hypoxemic	severe	0	unvaccinated	control
male	78	>71	1	Old Age	oral anticoagulants	therapeutic dose	126	<200	1500	501-5000	0	Not done	Discharge	hypoxemic	severe	0	unvaccinated	control
male	75	>71	2	Pulmonary disease	oral anticoagulants	prophylactic dose	128	<200	850	501-5000	0	Not done	Death	hypoxemic	critical	0	vaccinated	control
male	50	46-70	1	DM	oral anticoagulants	therapeutic dose	429	351-600	1300	501-5000	Encephalitis	Cerebral Edema	Discharge	no hypoxemia	moderate	at admission	vaccinated	case
male	62	46-70	3	CVD	LMWH	therapeutic dose	175	<200	7900	5001-10000	0	Not done	Death	hypoxemic	critical	0	unvaccinated	control
male	56	46-70	1	CVD	oral anticoagulants	therapeutic dose	159	<200	3100	501-5000	0	Not done	Discharge	hypoxemic	critical	0	vaccinated	control
male	54	46-70	1	DM	LMWH	therapeutic dose	185	<200	5125	5001-10000	0	Not done	Discharge	hypoxemic	severe	0	unvaccinated	control
female	50	46-70	2	DM	oral anticoagulants	therapeutic dose	107	<200	790	501-5000	Encephalitis	Cerebral Edema	Death	no hypoxemia	moderate	at admission	vaccinated	case
female	50	46-70	1	CVD	fractionated heparin	therapeutic dose	112	<200	5150	5001-10000	0	Not done	Discharge	hypoxemic	severe	0	vaccinated	control
female	50	46-70	2	CVD	fractionated heparin	therapeutic dose	270	201-350	11500	>10000	0	Not done	Death	hypoxemic	critical	0	unvaccinated	control
female	58	46-70	0	No comorbid	LMWH	therapeutic dose	150	<200	5650	5001-10000	0	Not done	Death	hypoxemic	critical	0	unvaccinated	control
female	50	46-70	1	CVD	oral anticoagulants	therapeutic dose	156	<200	11200	>10000	Encephalitis	Cerebral Edema	Death	hypoxemic	severe	at admission	unvaccinated	case
female	45	25-45	0	No comorbid	oral anticoagulants	therapeutic dose	254	201-350	10500	>10000	0	Not done	Death	hypoxemic	critical	0	unvaccinated	control
female	51	46-70	1	Pulmonary disease	oral anticoagulants	therapeutic dose	165	<200	10340	>10000	0	Not done	Death	hypoxemic	severe	0	unvaccinated	control
female	47	46-70	1	CVD	oral anticoagulants	therapeutic dose	157	<200	2600	501-5000	0	Not done	Death	hypoxemic	critical	0	vaccinated	control
male	47	46-70	2	Pulmonary disease	oral anticoagulants	therapeutic dose	214	201-350	10400	>10000	Cerebro Vascular Accident	Ischemic infarct	Death	hypoxemic	critical	at admission	unvaccinated	case
male	54	46-70	0	No comorbid	oral anticoagulants	therapeutic dose	149	<200	870	501-5000	0	Not done	Discharge	hypoxemic	severe	0	vaccinated	control
male	50	46-70	0	No comorbid	oral anticoagulants	therapeutic dose	155	<200	1000	501-5000	0	Not done	Discharge	hypoxemic	severe	0	vaccinated	control
male	50	46-70	1	CVD	oral anticoagulants	therapeutic dose	173	<200	2100	501-5000	0	Not done	Discharge	hypoxemic	critical	0	unvaccinated	control
female	80	>71	2	CVD	LMWH	prophylactic dose	132	<200	480	<500	Encephalitis	Cerebral Edema	Death	hypoxemic	critical	during hospital stay	unvaccinated	case
female	89	>71	0	No comorbid	oral anticoagulants	therapeutic dose	130	<200	2500	501-5000	0	Not done	Discharge	hypoxemic	critical	0	unvaccinated	control
female	60	46-70	2	CVD	oral anticoagulants	therapeutic dose	180	<200	2900	501-5000	0	Not done	Discharge	hypoxemic	severe	0	unvaccinated	control
female	64	46-70	3	DM	LMWH	therapeutic dose	249	201-350	5200	5001-10000	0	Not done	Death	hypoxemic	critical	0	unvaccinated	control
female	35	25-45	0	No comorbid	LMWH	prophylactic dose	165	<200	690	501-5000	Encephalitis	Cerebral Edema	Death	hypoxemic	critical	at admission	unvaccinated	case
female	39	25-45	0	No comorbid	LMWH	prophylactic dose	160	<200	890	501-5000	0	Not done	Discharge	hypoxemic	severe	0	vaccinated	control
female	27	25-45	0	No comorbid	LMWH	prophylactic dose	120	<200	430	<500	0	Not done	Death	hypoxemic	critical	0	unvaccinated	control
female	28	25-45	0	No comorbid	oral anticoagulants	prophylactic dose	153	<200	450	<500	0	Not done	Discharge	hypoxemic	critical	0	unvaccinated	control
female	62	46-70	1	DM	LMWH	prophylactic dose	375	351-600	450	<500	Encephalitis	Cerebral Edema	Death	no hypoxemia	moderate	during hospital stay	unvaccinated	case
female	55	46-70	1	DM	oral anticoagulants	prophylactic dose	230	201-350	980	501-5000	0	Not done	Discharge	hypoxemic	severe	0	unvaccinated	control
female	59	46-70	1	DM	oral anticoagulants	therapeutic dose	374	351-600	2300	501-5000	0	Not done	Discharge	hypoxemic	critical	0	unvaccinated	control
female	54	46-70	3	DM	oral anticoagulants	therapeutic dose	365	351-600	3200	501-5000	0	Not done	Death	hypoxemic	severe	0	unvaccinated	control
male	32	25-45	1	DM	oral anticoagulants	therapeutic dose	360	351-600	1200	501-5000	Encephalitis	Cerebral Edema	Death	hypoxemic	severe	at admission	unvaccinated	case
male	37	25-45	0	No comorbid	LMWH	therapeutic dose	146	<200	5235	5001-10000	0	Not done	Discharge	hypoxemic	severe	0	unvaccinated	control
male	39	25-45	0	No comorbid	LMWH	therapeutic dose	167	<200	2900	501-5000	0	Not done	Death	hypoxemic	critical	0	unvaccinated	control
male	29	25-45	0	No comorbid	oral anticoagulants	prophylactic dose	120	201-350	3200	501-5000	0	Not done	Discharge	hypoxemic	severe	0	vaccinated	control
male	65	46-70	3	CVD	LMWH	therapeutic dose	156	<200	7500	5001-10000	Cerebro Vascular Accident	Ischemic infarct	Death	hypoxemic	critical	at admission	unvaccinated	case
male	61	46-70	1	CVD	oral anticoagulants	therapeutic dose	149	<200	1400	501-5000	0	Not done	Discharge	hypoxemic	severe	0	vaccinated	control
male	60	46-70	3	DM	LMWH	therapeutic dose	351	351-600	5500	5001-10000	0	Not done	Death	hypoxemic	critical	0	unvaccinated	control
male	66	46-70	2	CVD	oral anticoagulants	therapeutic dose	189	<200	5235	5001-10000	0	Not done	Death	hypoxemic	critical	0	unvaccinated	control
female	65	46-70	2	DM	LMWH	prophylactic dose	354	351-600	6500	5001-10000	Cerebro Vascular Accident	Ischemic infarct	Death	hypoxemic	critical	during hospital stay	unvaccinated	case
female	53	46-70	0	No comorbid	oral anticoagulants	therapeutic dose	149	<200	1300	501-5000	0	Not done	Discharge	hypoxemic	severe	0	unvaccinated	control
female	55	46-70	2	CVD	LMWH	therapeutic dose	275	201-350	3500	501-5000	0	Not done	Death	hypoxemic	critical	0	unvaccinated	control
female	55	46-70	3	DM	oral anticoagulants	therapeutic dose	198	<200	3900	501-5000	0	Not done	Death	hypoxemic	critical	0	unvaccinated	control
male	65	46-70	4	CVD	LMWH	therapeutic dose	294	201-350	9500	5001-10000	Cerebro Vascular Accident	Ischemic infarct	Death	hypoxemic	critical	during hospital stay	unvaccinated	case
male	67	46-70	3	DM	oral anticoagulants	therapeutic dose	190	<200	4800	501-5000	0	Not done	Death	hypoxemic	critical	0	vaccinated	control
male	65	46-70	1	CVD	LMWH	prophylactic dose	230	201-350	3100	501-5000	0	Not done	Death	hypoxemic	critical	0	unvaccinated	control
male	52	46-70	1	DM	oral anticoagulants	prophylactic dose	190	<200	1300	501-5000	0	Not done	Discharge	hypoxemic	critical	0	unvaccinated	control
female	56	46-70	2	DM	LMWH	prophylactic dose	245	201-350	5500	5001-10000	Cerebro Vascular Accident	Ischemic infarct	Death	hypoxemic	critical	during hospital stay	unvaccinated	case
female	34	25-45	0	No comorbid	LMWH	therapeutic dose	145	<200	1400	501-5000	0	Not done	Discharge	hypoxemic	severe	0	unvaccinated	control
female	35	25-45	3	CVD	oral anticoagulants	therapeutic dose	366	351-600	3600	501-5000	0	Not done	Death	hypoxemic	critical	0	vaccinated	control
female	54	46-70	0	No comorbid	LMWH	therapeutic dose	148	<200	3600	501-5000	0	Not done	Death	hypoxemic	critical	0	unvaccinated	control
male	66	46-70	2	DM	oral anticoagulants	prophylactic dose	154	<200	450	<500	Encephalitis	Cerebral Edema	Death	hypoxemic	critical	at admission	unvaccinated	case
male	64	46-70	3	DM	oral anticoagulants	prophylactic dose	230	201-350	3300	501-5000	0	Not done	Death	hypoxemic	critical	0	unvaccinated	control
male	64	46-70	2	Pulmonary disease	LMWH	prophylactic dose	160	<200	760	501-5000	0	Not done	Death	hypoxemic	critical	0	unvaccinated	control
male	59	46-70	0	No comorbid	LMWH	prophylactic dose	169	<200	970	501-5000	0	Not done	Discharge	hypoxemic	critical	0	unvaccinated	control
male	36	25-45	1	DM	oral anticoagulants	therapeutic dose	578	351-600	980	501-5000	Encephalitis	Cerebral Edema	Death	hypoxemic	critical	at admission	unvaccinated	case
male	29	25-45	0	No comorbid	oral anticoagulants	prophylactic dose	139	<200	980	501-5000	0	Not done	Death	hypoxemic	critical	0	unvaccinated	control
male	30	25-45	0	No comorbid	LMWH	prophylactic dose	120	<200	780	501-5000	0	Not done	Discharge	hypoxemic	severe	0	vaccinated	control
male	28	25-45	0	No comorbid	oral anticoagulants	prophylactic dose	101	<200	890	501-5000	0	Not done	Discharge	hypoxemic	critical	0	vaccinated	control
male	72	>71	1	DM	oral anticoagulants	therapeutic dose	216	201-350	7500	5001-10000	Cerebro Vascular Accident	Ischemic infarct	Death	hypoxemic	severe	at admission	unvaccinated	case
male	65	46-70	4	DM	oral anticoagulants	therapeutic dose	339	201-350	3200	501-5000	0	Not done	Death	hypoxemic	critical	0	vaccinated	control
male	60	46-70	2	DM	LMWH	therapeutic dose	229	201-350	3400	501-5000	0	Not done	Death	hypoxemic	critical	0	unvaccinated	control
male	67	46-70	0	No comorbid	LMWH	therapeutic dose	256	201-350	2000	501-5000	0	Not done	Discharge	hypoxemic	critical	0	unvaccinated	control
female	66	46-70	1	DM	oral anticoagulants	therapeutic dose	220	201-350	5900	5001-10000	Cerebro Vascular Accident	Ischemic infarct	Death	hypoxemic	critical	at admission	unvaccinated	case
female	67	46-70	2	CVD	LMWH	therapeutic dose	175	<200	1540	501-5000	0	Not done	Discharge	hypoxemic	severe	0	unvaccinated	control
female	56	46-70	1	CVD	oral anticoagulants	therapeutic dose	160	<200	1230	501-5000	0	Not done	Discharge	hypoxemic	critical	0	unvaccinated	control
female	49	46-70	4	CVD	LMWH	therapeutic dose	210	201-350	5800	5001-10000	0	Not done	Death	hypoxemic	critical	0	unvaccinated	control
female	37	25-45	0	No comorbid	LMWH	therapeutic dose	125	<200	8600	5001-10000	Cerebro Vascular Accident	venous infarct	Death	hypoxemic	critical	at admission	unvaccinated	case
female	49	46-70	3	CVD	oral anticoagulants	therapeutic dose	235	201-350	3400	501-5000	0	Not done	Death	hypoxemic	critical	0	unvaccinated	control
female	49	46-70	2	DM	oral anticoagulants	therapeutic dose	314	201-350	3600	501-5000	0	Not done	Death	hypoxemic	critical	0	unvaccinated	control
female	47	46-70	1	CVD	LMWH	therapeutic dose	184	<200	4900	501-5000	0	Not done	Death	hypoxemic	critical	0	unvaccinated	control
male	80	>71	0	Old Age	LMWH	prophylactic dose	110	<200	2200	501-5000	Cerebro Vascular Accident	Ischemic infarct	Death	hypoxemic	severe	during hospital stay	unvaccinated	case
male	99	>71	0	No comorbid	LMWH	therapeutic dose	110	<200	1100	501-5000	0	Not done	Discharge	hypoxemic	critical	0	unvaccinated	control
male	76	>71	2	CVD	oral anticoagulants	therapeutic dose	217	201-350	12550	>10000	0	Not done	Death	hypoxemic	critical	0	vaccinated	control
male	72	>71	3	CVD	LMWH	therapeutic dose	177	<200	3200	501-5000	0	Not done	Death	hypoxemic	critical	0	unvaccinated	control
male	66	46-70	0	No comorbid	LMWH	therapeutic dose	302	201-350	1570	501-5000	Encephalitis	Cerebral Edema	Discharge	no hypoxemia	moderate	at admission	vaccinated	case
male	64	46-70	1	DM	LMWH	prophylactic dose	210	201-350	1300	501-5000	0	Not done	Discharge	hypoxemic	severe	0	unvaccinated	control
male	69	46-70	1	CVD	LMWH	therapeutic dose	190	<200	2100	501-5000	0	Not done	Discharge	hypoxemic	severe	0	unvaccinated	control
male	64	46-70	2	CVD	oral anticoagulants	therapeutic dose	230	201-350	6145	5001-10000	0	Not done	Death	hypoxemic	critical	0	unvaccinated	control
female	67	46-70	0	No comorbid	LMWH	prophylactic dose	220	201-350	5050	5001-10000	Cerebro Vascular Accident	Ischemic infarct	Death	hypoxemic	critical	during hospital stay	unvaccinated	case
female	78	>71	1	Old Age	oral anticoagulants	therapeutic dose	130	<200	2500	501-5000	0	Not done	Death	hypoxemic	critical	0	unvaccinated	control
female	65	46-70	2	CVD	oral anticoagulants	therapeutic dose	175	201-350	6237	5001-10000	0	Not done	Death	hypoxemic	critical	0	unvaccinated	control
female	64	46-70	2	DM	LMWH	prophylactic dose	210	201-350	990	501-5000	0	Not done	Discharge	hypoxemic	critical	0	unvaccinated	control
female	65	46-70	2	CVD	LMWH	prophylactic dose	189	<200	10900	>10000	Cerebro Vascular Accident	Ischemic infarct	Death	hypoxemic	critical	during hospital stay	unvaccinated	case
female	69	46-70	2	DM	oral anticoagulants	therapeutic dose	278	201-350	6000	5001-10000	0	Not done	Death	hypoxemic	critical	0	unvaccinated	control
female	72	>71	4	DM	LMWH	therapeutic dose	388	351-600	2300	501-5000	0	Not done	Death	hypoxemic	critical	0	unvaccinated	control
female	74	>71	1	DM	oral anticoagulants	therapeutic dose	170	<200	2300	501-5000	0	Not done	Discharge	hypoxemic	severe	0	unvaccinated	control
female	72	>71	2	DM	oral anticoagulants	therapeutic dose	352	351-600	780	501-5000	Encephalitis	Cerebral Edema	Death	hypoxemic	severe	at admission	unvaccinated	case
female	74	>71	3	Old Age	oral anticoagulants	therapeutic dose	166	<200	2800	501-5000	0	Not done	Death	hypoxemic	critical	0	unvaccinated	control
female	76	>71	1	CVD	LMWH	therapeutic dose	177	<200	1500	501-5000	0	Not done	Discharge	hypoxemic	critical	0	vaccinated	control
female	69	46-70	3	DM	LMWH	therapeutic dose	225	201-350	3800	501-5000	0	Not done	Death	hypoxemic	critical	0	unvaccinated	control
female	89	>71	2	CVD	oral anticoagulants	prophylactic dose	276	201-350	280	<500	Encephalitis	Cerebral Edema	Death	hypoxemic	severe	at admission	unvaccinated	case
female	77	>71	1	CVD	no anticoagulants	no anticoagulation	119	<200	2560	501-5000	0	Not done	Discharge	hypoxemic	severe	0	unvaccinated	control
female	94	>71	4	CVD	LMWH	therapeutic dose	154	<200	6500	5001-10000	0	Not done	Death	hypoxemic	critical	0	vaccinated	control
female	95	>71	1	CVD	LMWH	prophylactic dose	198	<200	1100	501-5000	0	Not done	Discharge	hypoxemic	critical	0	unvaccinated	control
female	65	46-70	1	CVD	oral anticoagulants	prophylactic dose	167	<200	1000	501-5000	Encephalitis	Cerebral Edema	Discharge	no hypoxemia	moderate	at admission	vaccinated	case
female	69	46-70	2	DM	oral anticoagulants	therapeutic dose	214	201-350	5000	5001-10000	0	Not done	Death	hypoxemic	critical	0	vaccinated	control
female	62	46-70	3	DM	oral anticoagulants	prophylactic dose	220	201-350	2300	501-5000	0	Not done	Death	hypoxemic	critical	0	unvaccinated	control
female	60	46-70	2	CVD	oral anticoagulants	therapeutic dose	280	201-350	5300	5001-10000	0	Not done	Death	hypoxemic	critical	0	unvaccinated	control
male	75	>71	0	Old Age	oral anticoagulants	therapeutic dose	120	<200	6500	5001-10000	Cerebro Vascular Accident	Ischemic infarct	Death	hypoxemic	critical	at admission	unvaccinated	case
male	72	>71	2	DM	oral anticoagulants	therapeutic dose	189	<200	3800	501-5000	0	Not done	Death	hypoxemic	critical	0	vaccinated	control
male	74	>71	3	DM	LMWH	therapeutic dose	220	201-350	3250	501-5000	0	Not done	Death	hypoxemic	critical	0	unvaccinated	control
male	69	46-70	0	No comorbid	LMWH	prophylactic dose	210	201-350	990	501-5000	0	Not done	Discharge	hypoxemic	severe	0	unvaccinated	control
female	64	46-70	1	CVD	LMWH	therapeutic dose	410	351-600	780	501-5000	Encephalitis	Cerebral Edema	Death	hypoxemic	severe	at admission	unvaccinated	case
female	81	>71	1	Old Age	oral anticoagulants	therapeutic dose	112	<200	3500	501-5000	0	Not done	Death	hypoxemic	critical	0	unvaccinated	control
female	84	>71	1	CVD	LMWH	therapeutic dose	210	201-350	11000	>10000	0	Not done	Discharge	hypoxemic	severe	0	unvaccinated	control
female	81	>71	1	Old Age	LMWH	prophylactic dose	98	<200	540	501-5000	0	Not done	Discharge	hypoxemic	severe	0	unvaccinated	control
male	46	46-70	0	No comorbid	oral anticoagulants	therapeutic dose	120	<200	2500	501-5000	Cerebro Vascular Accident	Ischemic infarct	Discharge	no hypoxemia	moderate	during hospital stay	unvaccinated	case
male	35	25-45	1	CVD	LMWH	therapeutic dose	311	201-350	6750	5001-10000	0	Not done	Death	hypoxemic	critical	0	unvaccinated	control
male	37	25-45	0	No comorbid	LMWH	prophylactic dose	156	<200	760	501-5000	0	Not done	Discharge	hypoxemic	severe	0	vaccinated	control
male	54	46-70	2	CVD	oral anticoagulants	therapeutic dose	189	<200	12500	>10000	0	Not done	Death	hypoxemic	critical	0	unvaccinated	control
female	56	46-70	3	CVD	LMWH	prophylactic dose	215	201-350	6000	5001-10000	Cerebro Vascular Accident	Ischemic infarct	Death	hypoxemic	critical	during hospital stay	unvaccinated	case
female	61	46-70	0	No comorbid	oral anticoagulants	therapeutic dose	167	<200	2500	501-5000	0	Not done	Death	hypoxemic	critical	0	unvaccinated	control
female	60	46-70	3	DM	oral anticoagulants	prophylactic dose	290	201-350	5125	5001-10000	0	Not done	Death	hypoxemic	critical	0	unvaccinated	control
female	56	46-70	0	No comorbid	oral anticoagulants	therapeutic dose	135	<200	1200	501-5000	0	Not done	Discharge	hypoxemic	severe	0	unvaccinated	control
female	40	25-45	1	CVD	oral anticoagulants	prophylactic dose	250	201-350	7500	5001-10000	Cerebro Vascular Accident	Ischemic infarct	Death	hypoxemic	critical	during hospital stay	unvaccinated	case
female	42	25-45	0	No comorbid	LMWH	prophylactic dose	162	<200	1100	501-5000	0	Not done	Discharge	hypoxemic	critical	0	unvaccinated	control
female	36	25-45	0	No comorbid	oral anticoagulants	therapeutic dose	155	<200	2000	501-5000	0	Not done	Death	hypoxemic	severe	0	vaccinated	control
female	36	25-45	3	CVD	LMWH	therapeutic dose	390	351-600	6700	5001-10000	0	Not done	Death	hypoxemic	critical	0	unvaccinated	control
male	73	>71	0	Old Age	oral anticoagulants	therapeutic dose	175	<200	750	501-5000	Encephalitis	Cerebral Edema	Death	hypoxemic	severe	at admission	unvaccinated	case
male	63	46-70	1	Pulmonary disease	LMWH	therapeutic dose	130	<200	1340	501-5000	0	Not done	Discharge	hypoxemic	severe	0	unvaccinated	control
male	72	>71	2	CVD	LMWH	therapeutic dose	194	<200	3400	501-5000	0	Not done	Death	hypoxemic	critical	0	unvaccinated	control
male	64	46-70	2	CVD	LMWH	therapeutic dose	319	201-350	4200	501-5000	0	Not done	Death	hypoxemic	severe	0	unvaccinated	control
male	50	46-70	0	No comorbid	no anticoagulants	no anticoagulation	137	<200	10200	>10000	Cerebro Vascular Accident	haemorrhagic infarct	Death	hypoxemic	critical	at admission	unvaccinated	case
male	52	46-70	2	CVD	LMWH	therapeutic dose	187	<200	4000	501-5000	0	Not done	Death	hypoxemic	critical	0	unvaccinated	control
male	59	46-70	2	CVD	oral anticoagulants	therapeutic dose	140	<200	2200	501-5000	0	Not done	Discharge	hypoxemic	critical	0	vaccinated	control
male	59	46-70	2	CVD	LMWH	therapeutic dose	190	<200	12500	>10000	0	Not done	Death	hypoxemic	critical	0	unvaccinated	control
male	60	46-70	3	CVD	oral anticoagulants	therapeutic dose	415	351-600	10450	>10000	Cerebro Vascular Accident	Ischemic infarct	Death	hypoxemic	severe	at admission	unvaccinated	case
male	55	46-70	1	Pulmonary disease	oral anticoagulants	therapeutic dose	114	<200	2000	501-5000	0	Not done	Discharge	hypoxemic	severe	0	vaccinated	control
male	70	46-70	1	CVD	LMWH	therapeutic dose	143	<200	1700	501-5000	0	Not done	Discharge	hypoxemic	severe	0	vaccinated	control
male	65	46-70	1	DM	oral anticoagulants	prophylactic dose	193	<200	910	501-5000	0	Not done	Discharge	hypoxemic	critical	0	unvaccinated	control
female	50	46-70	0	No comorbid	no anticoagulants	no anticoagulation	315	201-350	10700	>10000	Cerebro Vascular Accident	haemorrhagic infarct	Death	hypoxemic	critical	at admission	unvaccinated	case
female	62	46-70	1	DM	oral anticoagulants	therapeutic dose	431	351-600	1700	501-5000	0	Not done	Discharge	hypoxemic	critical	0	unvaccinated	control
female	51	46-70	3	CVD	oral anticoagulants	therapeutic dose	159	<200	5500	5001-10000	0	Not done	Death	hypoxemic	critical	0	unvaccinated	control
female	59	46-70	2	CVD	oral anticoagulants	therapeutic dose	120	<200	3000	501-5000	0	Not done	Discharge	hypoxemic	critical	0	unvaccinated	control
male	65	46-70	0	No comorbid	no anticoagulants	no anticoagulation	176	<200	5450	5001-10000	Cerebro Vascular Accident	haemorrhagic infarct	Death	hypoxemic	critical	at admission	unvaccinated	case
male	58	46-70	2	DM	oral anticoagulants	therapeutic dose	237	201-350	5250	5001-10000	0	Not done	Death	hypoxemic	critical	0	unvaccinated	control
male	66	46-70	3	CVD	LMWH	therapeutic dose	162	<200	2100	501-5000	0	Not done	Death	hypoxemic	critical	0	vaccinated	control
male	59	46-70	1	DM	oral anticoagulants	prophylactic dose	228	201-350	650	501-5000	0	Not done	Discharge	hypoxemic	severe	0	vaccinated	control
male	45	25-45	0	No comorbid	oral anticoagulants	prophylactic dose	129	<200	460	<500	GBS	AIDP on NCS	Discharge	no hypoxemia	moderate	at admission	unvaccinated	case
male	49	46-70	0	No comorbid	LMWH	therapeutic dose	288	201-350	12300	>10000	0	Not done	Death	hypoxemic	critical	0	unvaccinated	control
male	53	46-70	0	No comorbid	oral anticoagulants	prophylactic dose	120	<200	660	501-5000	0	Not done	Discharge	hypoxemic	critical	0	unvaccinated	control
male	48	46-70	0	No comorbid	LMWH	prophylactic dose	135	<200	1600	501-5000	0	Not done	Discharge	hypoxemic	severe	0	unvaccinated	control
male	65	46-70	3	DM	LMWH	prophylactic dose	250	201-350	1500	501-5000	GBS	AIDP on NCS	Discharge	no hypoxemia	moderate	at admission	unvaccinated	case
male	46	46-70	2	Obesity	oral anticoagulants	therapeutic dose	352	351-600	2500	501-5000	0	Not done	Death	hypoxemic	critical	0	unvaccinated	control
male	29	25-45	0	No comorbid	oral anticoagulants	prophylactic dose	112	<200	560	501-5000	0	Not done	Discharge	no hypoxemia	moderate	0	unvaccinated	control
male	68	46-70	1	Pulmonary disease	LMWH	therapeutic dose	145	<200	1500	501-5000	0	Not done	Discharge	hypoxemic	severe	0	unvaccinated	control
male	70	46-70	0	No comorbid	LMWH	therapeutic dose	160	<200	2450	501-5000	0	Not done	Death	hypoxemic	critical	0	vaccinated	control
male	60	46-70	3	DM	LMWH	therapeutic dose	360	351-600	10900	>10000	Cerebro Vascular Accident	Ischemic infarct	Death	hypoxemic	critical	during hospital stay	unvaccinated	case
male	59	46-70	3	CVD	LMWH	therapeutic dose	185	<200	4300	501-5000	0	Not done	Death	hypoxemic	critical	0	vaccinated	control
male	57	46-70	1	CVD	LMWH	therapeutic dose	129	<200	2300	501-5000	0	Not done	Discharge	hypoxemic	severe	0	unvaccinated	control
male	66	46-70	1	CVD	oral anticoagulants	therapeutic dose	179	<200	3500	501-5000	0	Not done	Death	hypoxemic	severe	0	unvaccinated	control
male	67	46-70	1	DM	LMWH	therapeutic dose	415	351-600	10250	>10000	Cerebro Vascular Accident	venous infarct	Death	hypoxemic	critical	at admission	unvaccinated	case
male	61	46-70	1	CVD	oral anticoagulants	therapeutic dose	216	201-350	3000	501-5000	0	Not done	Discharge	hypoxemic	severe	0	unvaccinated	control
male	64	46-70	1	CVD	oral anticoagulants	therapeutic dose	139	<200	2000	501-5000	0	Not done	Discharge	hypoxemic	severe	0	unvaccinated	control
male	81	>71	1	Old Age	LMWH	prophylactic dose	118	<200	1300	501-5000	0	Not done	Death	hypoxemic	critical	0	vaccinated	control
female	46	46-70	0	No comorbid	no anticoagulants	no anticoagulation	387	351-600	5600	5001-10000	Cerebro Vascular Accident	haemorrhagic infarct	Death	hypoxemic	critical	at admission	vaccinated	case
female	50	46-70	3	CVD	LMWH	therapeutic dose	358	351-600	4000	501-5000	0	Not done	Death	hypoxemic	critical	0	unvaccinated	control
female	55	46-70	1	CVD	LMWH	therapeutic dose	156	<200	2000	501-5000	0	Not done	Discharge	hypoxemic	critical	0	vaccinated	control
female	38	25-45	0	No comorbid	oral anticoagulants	prophylactic dose	145	<200	750	501-5000	0	Not done	Discharge	hypoxemic	severe	0	unvaccinated	control
male	43	25-45	0	No comorbid	oral anticoagulants	prophylactic dose	145	<200	2300	501-5000	Cerebro Vascular Accident	Ischemic infarct	Discharge	no hypoxemia	moderate	during hospital stay	unvaccinated	case
male	49	46-70	2	DM	oral anticoagulants	therapeutic dose	355	351-600	5254	5001-10000	0	Not done	Death	hypoxemic	critical	0	unvaccinated	control
male	35	25-45	0	No comorbid	LMWH	prophylactic dose	162	<200	750	501-5000	0	Not done	Discharge	hypoxemic	severe	0	unvaccinated	control
male	49	46-70	1	CVD	oral anticoagulants	therapeutic dose	229	201-350	2100	501-5000	0	Not done	Discharge	hypoxemic	severe	0	vaccinated	control
female	85	>71	1	CVD	LMWH	prophylactic dose	150	<200	3500	501-5000	Cerebro Vascular Accident	Ischemic infarct	Death	hypoxemic	critical	during hospital stay	unvaccinated	case
female	74	>71	2	CVD	oral anticoagulants	therapeutic dose	167	<200	6500	5001-10000	0	Not done	Death	hypoxemic	critical	0	unvaccinated	control
female	69	46-70	2	DM	LMWH	therapeutic dose	192	<200	1800	501-5000	0	Not done	Discharge	hypoxemic	severe	0	vaccinated	control
female	69	46-70	1	Pulmonary disease	oral anticoagulants	therapeutic dose	155	<200	1500	501-5000	0	Not done	Discharge	hypoxemic	severe	0	unvaccinated	control
male	27	25-45	0	No comorbid	oral anticoagulants	prophylactic dose	146	<200	460	<500	GBS	AIDP on NCS	Discharge	no hypoxemia	moderate	at admission	unvaccinated	case
male	39	25-45	0	No comorbid	oral anticoagulants	prophylactic dose	137	<200	430	<500	0	Not done	Discharge	no hypoxemia	moderate	0	unvaccinated	control
male	30	25-45	0	No comorbid	LMWH	therapeutic dose	125	<200	2000	501-5000	0	Not done	Death	hypoxemic	critical	0	vaccinated	control
male	34	25-45	0	No comorbid	oral anticoagulants	prophylactic dose	129	<200	440	<500	0	Not done	Discharge	no hypoxemia	moderate	0	unvaccinated	control
male	33	25-45	0	No comorbid	oral anticoagulants	therapeutic dose	155	<200	1300	501-5000	0	Not done	Discharge	hypoxemic	critical	0	unvaccinated	control
male	37	25-45	0	No comorbid	oral anticoagulants	prophylactic dose	120	<200	350	<500	GBS	AIDP on NCS	Discharge	no hypoxemia	moderate	at admission	unvaccinated	case
male	36	25-45	0	No comorbid	oral anticoagulants	prophylactic dose	102	<200	850	501-5000	0	Not done	Discharge	hypoxemic	severe	0	unvaccinated	control
male	24	25-45	0	No comorbid	oral anticoagulants	prophylactic dose	140	<200	450	<500	0	Not done	Discharge	hypoxemic	severe	0	unvaccinated	control
male	28	25-45	0	No comorbid	oral anticoagulants	prophylactic dose	139	<200	370	<500	0	Not done	Discharge	hypoxemic	severe	0	unvaccinated	control
female	35	25-45	0	No comorbid	oral anticoagulants	therapeutic dose	215	201-350	5700	5001-10000	Cerebro Vascular Accident	Ischemic infarct	Discharge	hypoxemic	severe	during hospital stay	unvaccinated	case
female	25	25-45	0	No comorbid	LMWH	prophylactic dose	102	<200	460	<500	0	Not done	Discharge	no hypoxemia	moderate	0	unvaccinated	control
female	24	25-45	0	No comorbid	LMWH	prophylactic dose	139	<200	980	501-5000	0	Not done	Discharge	hypoxemic	severe	0	vaccinated	control
female	37	25-45	0	No comorbid	LMWH	prophylactic dose	143	<200	880	501-5000	0	Not done	Discharge	hypoxemic	severe	0	unvaccinated	control
male	75	>71	2	CVD	no anticoagulants	no anticoagulation	210	201-350	3700	501-5000	Cerebro Vascular Accident	haemorrhagic infarct	Death	hypoxemic	critical	at admission	unvaccinated	case
male	87	>71	1	Old Age	oral anticoagulants	therapeutic dose	138	<200	2000	501-5000	0	Not done	Discharge	hypoxemic	severe	0	vaccinated	control
male	89	>71	2	CVD	fractionated heparin	prophylactic dose	100	<200	2700	501-5000	0	Not done	Death	hypoxemic	critical	0	unvaccinated	control
male	74	>71	1	CVD	LMWH	therapeutic dose	155	<200	1230	501-5000	0	Not done	Discharge	hypoxemic	critical	0	vaccinated	control
male	35	25-45	0	No comorbid	oral anticoagulants	prophylactic dose	150	<200	450	<500	GBS	AIDP on NCS	Discharge	no hypoxemia	moderate	at admission	unvaccinated	case
male	36	25-45	0	No comorbid	LMWH	prophylactic dose	110	<200	670	501-5000	0	Not done	Discharge	hypoxemic	severe	0	unvaccinated	control
male	44	25-45	0	No comorbid	oral anticoagulants	therapeutic dose	170	<200	2300	501-5000	0	Not done	Death	hypoxemic	critical	0	unvaccinated	control
male	35	25-45	0	No comorbid	LMWH	therapeutic dose	173	<200	1700	501-5000	0	Not done	Discharge	hypoxemic	severe	0	unvaccinated	control
female	56	46-70	1	DM	oral anticoagulants	therapeutic dose	510	351-600	5600	5001-10000	Cerebro Vascular Accident	venous infarct	Death	hypoxemic	critical	at admission	unvaccinated	case
female	60	46-70	1	DM	oral anticoagulants	prophylactic dose	315	201-350	980	501-5000	0	Not done	Discharge	hypoxemic	critical	0	unvaccinated	control
female	64	46-70	1	CVD	oral anticoagulants	therapeutic dose	125	<200	2700	501-5000	0	Not done	Discharge	no hypoxemia	moderate	0	unvaccinated	control
female	68	46-70	1	CVD	LMWH	therapeutic dose	149	<200	2100	501-5000	0	Not done	Death	hypoxemic	critical	0	unvaccinated	control
male	56	46-70	2	CVD	oral anticoagulants	prophylactic dose	175	<200	5700	5001-10000	Cerebro Vascular Accident	Ischemic infarct	Death	hypoxemic	critical	during hospital stay	unvaccinated	case
male	65	46-70	2	CVD	oral anticoagulants	therapeutic dose	178	<200	2500	501-5000	0	Not done	Discharge	hypoxemic	critical	0	unvaccinated	control
male	58	46-70	2	DM	LMWH	therapeutic dose	361	351-600	5000	5001-10000	0	Not done	Death	hypoxemic	critical	0	vaccinated	control
male	64	46-70	1	DM	oral anticoagulants	therapeutic dose	177	<200	2400	501-5000	0	Not done	Discharge	hypoxemic	severe	0	unvaccinated	control
male	67	46-70	2	CVD	oral anticoagulants	therapeutic dose	275	201-350	2500	501-5000	Encephalitis	Cerebral Edema	Discharge	hypoxemic	moderate	during hospital stay	unvaccinated	case
male	70	46-70	2	CVD	LMWH	therapeutic dose	119	<200	4000	501-5000	0	Not done	Death	hypoxemic	critical	0	vaccinated	control
male	58	46-70	1	DM	LMWH	therapeutic dose	355	351-600	3500	501-5000	0	Not done	Death	hypoxemic	critical	0	unvaccinated	control
male	54	46-70	1	CVD	LMWH	therapeutic dose	140	<200	11500	>10000	0	Not done	Discharge	hypoxemic	severe	0	unvaccinated	control
male	35	25-45	0	No comorbid	LMWH	therapeutic dose	514	351-600	7500	5001-10000	Cerebro Vascular Accident	venous infarct	Death	hypoxemic	severe	at admission	unvaccinated	case
male	42	25-45	1	DM	oral anticoagulants	therapeutic dose	381	351-600	2000	501-5000	0	Not done	Discharge	hypoxemic	critical	0	vaccinated	control
male	36	25-45	0	No comorbid	oral anticoagulants	therapeutic dose	157	<200	1500	501-5000	0	Not done	Discharge	hypoxemic	severe	0	unvaccinated	control
male	39	25-45	2	DM	oral anticoagulants	therapeutic dose	362	351-600	2000	501-5000	0	Not done	Discharge	hypoxemic	severe	0	unvaccinated	control
female	65	46-70	2	DM	LMWH	therapeutic dose	375	351-600	5600	5001-10000	Cerebro Vascular Accident	Ischemic infarct	Death	hypoxemic	severe	at admission	unvaccinated	case
female	65	46-70	1	CVD	oral anticoagulants	therapeutic dose	178	<200	2000	501-5000	0	Not done	Discharge	hypoxemic	severe	0	unvaccinated	control
female	60	46-70	2	CVD	LMWH	therapeutic dose	166	<200	3500	501-5000	0	Not done	Death	hypoxemic	severe	0	unvaccinated	control
female	58	46-70	1	CVD	oral anticoagulants	therapeutic dose	137	<200	2000	501-5000	0	Not done	Discharge	hypoxemic	severe	0	unvaccinated	control
male	55	46-70	2	CVD	LMWH	therapeutic dose	415	351-600	6600	5001-10000	Cerebro Vascular Accident	Ischemic infarct	Death	hypoxemic	critical	during hospital stay	unvaccinated	case
male	60	46-70	2	CVD	LMWH	therapeutic dose	377	351-600	4500	501-5000	0	Not done	Death	hypoxemic	critical	0	vaccinated	control
male	63	46-70	1	DM	LMWH	therapeutic dose	198	<200	1400	501-5000	0	Not done	Discharge	hypoxemic	severe	0	unvaccinated	control
male	63	46-70	1	DM	oral anticoagulants	therapeutic dose	211	201-350	1600	501-5000	0	Not done	Discharge	hypoxemic	severe	0	vaccinated	control
female	45	46-70	1	CVD	no anticoagulants	no anticoagulation	215	201-350	10000	>10000	Cerebro Vascular Accident	haemorrhagic infarct	Death	hypoxemic	critical	at admission	unvaccinated	case
female	59	46-70	0	No comorbid	oral anticoagulants	therapeutic dose	178	<200	2500	501-5000	0	Not done	Death	hypoxemic	critical	0	unvaccinated	control
female	49	46-70	0	No comorbid	oral anticoagulants	prophylactic dose	222	201-350	750	501-5000	0	Not done	Discharge	hypoxemic	severe	0	unvaccinated	control
male	53	46-70	1	CVD	oral anticoagulants	therapeutic dose	183	<200	1400	501-5000	0	Not done	Discharge	hypoxemic	severe	0	unvaccinated	control
female	58	46-70	2	CVD	oral anticoagulants	therapeutic dose	289	201-350	3500	501-5000	Cerebro Vascular Accident	Ischemic infarct	Death	hypoxemic	critical	during hospital stay	unvaccinated	case
female	52	46-70	0	No comorbid	LMWH	prophylactic dose	156	<200	750	501-5000	0	Not done	Discharge	hypoxemic	severe	0	unvaccinated	control
female	52	46-70	0	No comorbid	oral anticoagulants	therapeutic dose	169	<200	3500	501-5000	0	Not done	Discharge	hypoxemic	critical	0	unvaccinated	control
female	54	46-70	3	CVD	oral anticoagulants	therapeutic dose	351	351-600	6150	5001-10000	0	Not done	Death	hypoxemic	critical	0	unvaccinated	control
female	39	25-45	1	CVD	LMWH	prophylactic dose	310	201-350	2100	501-5000	0	Not done	Discharge	hypoxemic	severe	0	unvaccinated	control

## Sheet:  data sheet 2
Gender	Age	Age groups	No of comorbid	Main Comorbid	Type of anticoagulation	Dose of anticoagulation	BSR (mg/dl)	BSR groups	D-dimers	Groups of Dimers	neurological menifestation	Neuro imaging	outcome	hypoxemia at admission	disease severity	neurological complication onset	vaccination status
male	80	>71	0	Old Age	oral anticoagulants	therapeutic dose	505	351-600	5900	5001-10000	Cerebro Vascular Accident	Ischemic infarct	Death	hypoxemic	severe	at admission	unvaccinated
female	55	46-70	2	DM	LMWH	therapeutic dose	510	351-600	6000	5001-10000	Cerebro Vascular Accident	Ischemic infarct	Death	hypoxemic	severe	at admission	unvaccinated
male	50	46-70	2	CVD	oral anticoagulants	therapeutic dose	290	201-350	6800	5001-10000	Cerebro Vascular Accident	Ischemic infarct	Death	hypoxemic	severe	at admission	unvaccinated
male	30	25-45	1	DM	oral anticoagulants	therapeutic dose	354	351-600	12000	>10000	Cerebro Vascular Accident	venous infarct	Death	hypoxemic	critical	at admission	unvaccinated
male	46	46-70	1	DM	oral anticoagulants	therapeutic dose	516	351-600	13000	>10000	Cerebro Vascular Accident	venous infarct	Death	hypoxemic	critical	at admission	unvaccinated
female	56	46-70	1	DM	oral anticoagulants	prophylactic dose	328	201-350	10500	>10000	Cerebro Vascular Accident	Ischemic infarct	Death	hypoxemic	severe	during hospital stay	unvaccinated
female	56	46-70	0	No comorbid	oral anticoagulants	therapeutic dose	125	<200	840	501-5000	GBS	Cerebral Edema	Death	no hypoxemia	moderate	at admission	vaccinated
male	47	46-70	1	DM	oral anticoagulants	therapeutic dose	156	<200	7600	5001-10000	Cerebro Vascular Accident	Ischemic infarct	Death	hypoxemic	severe	at admission	unvaccinated
female	50	46-70	0	No comorbid	oral anticoagulants	prophylactic dose	134	<200	450	<500	Encephalitis	Cerebral Edema	Death	hypoxemic	severe	at admission	unvaccinated
male	82	>71	3	CVD	oral anticoagulants	prophylactic dose	80	<200	10000	>10000	Cerebro Vascular Accident	Ischemic infarct	Death	hypoxemic	severe	during hospital stay	unvaccinated
female	71	>71	0	No comorbid	oral anticoagulants	therapeutic dose	85	<200	6700	5001-10000	Cerebro Vascular Accident	Ischemic infarct	Death	hypoxemic	severe	during hospital stay	unvaccinated
female	72	>71	2	DM	oral anticoagulants	prophylactic dose	163	<200	990	501-5000	Encephalitis	Cerebral Edema	Death	no hypoxemia	moderate	at admission	unvaccinated
male	46	46-70	0	No comorbid	oral anticoagulants	prophylactic dose	365	351-600	540	501-5000	GBS	AIDP on NCS	Death	no hypoxemia	moderate	at admission	vaccinated
female	45	46-70	0	No comorbid	LMWH	therapeutic dose	154	<200	6700	5001-10000	Cerebro Vascular Accident	Ischemic infarct	Death	hypoxemic	severe	during hospital stay	unvaccinated
female	41	25-45	1	DM	oral anticoagulants	therapeutic dose	128	<200	12500	>10000	Cerebro Vascular Accident	Ischemic infarct	Death	hypoxemic	critical	at admission	unvaccinated
female	71	>71	2	DM	oral anticoagulants	therapeutic dose	270	201-350	9200	5001-10000	Cerebro Vascular Accident	Ischemic infarct	Death	hypoxemic	critical	at admission	unvaccinated
female	58	46-70	2	CVD	oral anticoagulants	therapeutic dose	218	201-350	7800	5001-10000	Cerebro Vascular Accident	Ischemic infarct	Discharge	no hypoxemia	moderate	during hospital stay	vaccinated
male	72	>71	1	CVD	LMWH	therapeutic dose	216	201-350	5500	5001-10000	Cerebro Vascular Accident	Ischemic infarct	Death	hypoxemic	severe	at admission	unvaccinated
male	69	46-70	4	CVD	oral anticoagulants	therapeutic dose	355	351-600	2100	501-5000	Cerebro Vascular Accident	Ischemic infarct	Death	hypoxemic	severe	at admission	unvaccinated
female	41	25-45	0	No comorbid	LMWH	prophylactic dose	217	201-350	7190	5001-10000	Cerebro Vascular Accident	Ischemic infarct	Death	hypoxemic	critical	during hospital stay	unvaccinated
female	62	46-70	1	DM	oral anticoagulants	prophylactic dose	216	201-350	7100	5001-10000	Cerebro Vascular Accident	Ischemic infarct	Death	hypoxemic	critical	during hospital stay	unvaccinated
male	60	46-70	1	DM	oral anticoagulants	prophylactic dose	560	351-600	10200	>10000	Cerebro Vascular Accident	Ischemic infarct	Death	hypoxemic	critical	at admission	unvaccinated
male	61	46-70	0	No comorbid	oral anticoagulants	therapeutic dose	513	351-600	8850	5001-10000	Cerebro Vascular Accident	Ischemic infarct	Death	hypoxemic	critical	during hospital stay	unvaccinated
female	76	>71	1	DM	oral anticoagulants	prophylactic dose	560	351-600	790	501-5000	Encephalitis	Cerebral Edema	Death	no hypoxemia	moderate	at admission	unvaccinated
female	71	>71	1	CVD	oral anticoagulants	therapeutic dose	142	<200	1500	501-5000	Encephalitis	Cerebral Edema	Death	hypoxemic	severe	at admission	unvaccinated
male	73	>71	2	DM	LMWH	prophylactic dose	137	<200	2200	501-5000	Cerebro Vascular Accident	Ischemic infarct	Death	hypoxemic	severe	during hospital stay	unvaccinated
female	48	46-70	0	No comorbid	oral anticoagulants	prophylactic dose	108	<200	11500	>10000	Cerebro Vascular Accident	Ischemic infarct	Death	hypoxemic	critical	during hospital stay	unvaccinated
female	48	46-70	2	DM	oral anticoagulants	therapeutic dose	279	201-350	9400	5001-10000	Cerebro Vascular Accident	Ischemic infarct	Death	no hypoxemia	moderate	at admission	vaccinated
male	70	>71	3	DM	oral anticoagulants	prophylactic dose	252	201-350	6100	5001-10000	Cerebro Vascular Accident	Ischemic infarct	Death	hypoxemic	severe	during hospital stay	unvaccinated
male	82	>71	2	Old Age	oral anticoagulants	prophylactic dose	110	<200	9500	5001-10000	Cerebro Vascular Accident	Ischemic infarct	Death	hypoxemic	critical	during hospital stay	unvaccinated
female	50	46-70	1	CVD	oral anticoagulants	prophylactic dose	193	<200	2500	501-5000	Cerebro Vascular Accident	Ischemic infarct	Death	hypoxemic	critical	during hospital stay	unvaccinated
female	52	46-70	2	DM	LMWH	prophylactic dose	177	<200	560	501-5000	Encephalitis	Cerebral Edema	Death	hypoxemic	critical	at admission	unvaccinated
female	110	>71	1	Old Age	oral anticoagulants	prophylactic dose	298	201-350	2900	501-5000	Cerebro Vascular Accident	Ischemic infarct	Death	hypoxemic	severe	during hospital stay	unvaccinated
female	55	46-70	4	CVD	oral anticoagulants	prophylactic dose	267	201-350	6500	5001-10000	Cerebro Vascular Accident	Ischemic infarct	Death	hypoxemic	severe	during hospital stay	unvaccinated
male	51	46-70	2	DM	oral anticoagulants	therapeutic dose	204	201-350	10500	>10000	Cerebro Vascular Accident	Ischemic infarct	Death	hypoxemic	severe	at admission	unvaccinated
female	52	46-70	1	DM	oral anticoagulants	therapeutic dose	365	351-600	10000	>10000	Cerebro Vascular Accident	Ischemic infarct	Death	hypoxemic	severe	during hospital stay	unvaccinated
male	41	25-45	1	DM	LMWH	prophylactic dose	394	351-600	10300	>10000	Cerebro Vascular Accident	Ischemic infarct	Death	hypoxemic	critical	during hospital stay	unvaccinated
female	50	46-70	3	CVD	oral anticoagulants	therapeutic dose	353	351-600	7800	5001-10000	Cerebro Vascular Accident	Ischemic infarct	Death	hypoxemic	critical	at admission	unvaccinated
female	55	46-70	3	DM	LMWH	therapeutic dose	292	201-350	9200	5001-10000	Cerebro Vascular Accident	Ischemic infarct	Death	hypoxemic	critical	at admission	unvaccinated
male	61	46-70	2	DM	oral anticoagulants	prophylactic dose	376	351-600	6700	5001-10000	Cerebro Vascular Accident	Ischemic infarct	Death	hypoxemic	critical	during hospital stay	unvaccinated
male	83	>71	0	Old Age	LMWH	prophylactic dose	167	<200	5400	5001-10000	Cerebro Vascular Accident	Ischemic infarct	Death	hypoxemic	critical	during hospital stay	unvaccinated
male	50	46-70	1	DM	oral anticoagulants	therapeutic dose	429	351-600	1300	501-5000	Encephalitis	Cerebral Edema	Discharge	no hypoxemia	moderate	at admission	vaccinated
female	50	46-70	2	DM	oral anticoagulants	therapeutic dose	107	<200	790	501-5000	Encephalitis	Cerebral Edema	Death	no hypoxemia	moderate	at admission	vaccinated
female	50	46-70	1	CVD	oral anticoagulants	therapeutic dose	156	<200	11200	>10000	Encephalitis	Cerebral Edema	Death	hypoxemic	severe	at admission	unvaccinated
male	47	46-70	2	Pulmonary disease	oral anticoagulants	therapeutic dose	214	201-350	10400	>10000	Cerebro Vascular Accident	Ischemic infarct	Death	hypoxemic	critical	at admission	unvaccinated
female	80	>71	2	CVD	LMWH	prophylactic dose	132	<200	480	<500	Encephalitis	Cerebral Edema	Death	hypoxemic	critical	during hospital stay	unvaccinated
female	35	25-45	0	No comorbid	LMWH	prophylactic dose	165	<200	690	501-5000	Encephalitis	Cerebral Edema	Death	hypoxemic	critical	at admission	unvaccinated
female	62	46-70	1	DM	LMWH	prophylactic dose	375	351-600	450	<500	Encephalitis	Cerebral Edema	Death	no hypoxemia	moderate	during hospital stay	unvaccinated
male	32	25-45	1	DM	oral anticoagulants	therapeutic dose	360	351-600	1200	501-5000	Encephalitis	Cerebral Edema	Death	hypoxemic	severe	at admission	unvaccinated
male	65	46-70	3	CVD	LMWH	therapeutic dose	156	<200	7500	5001-10000	Cerebro Vascular Accident	Ischemic infarct	Death	hypoxemic	critical	at admission	unvaccinated
female	65	46-70	2	DM	LMWH	prophylactic dose	354	351-600	6500	5001-10000	Cerebro Vascular Accident	Ischemic infarct	Death	hypoxemic	critical	during hospital stay	unvaccinated
male	65	46-70	4	CVD	LMWH	therapeutic dose	294	201-350	9500	5001-10000	Cerebro Vascular Accident	Ischemic infarct	Death	hypoxemic	critical	during hospital stay	unvaccinated
female	56	46-70	2	DM	LMWH	prophylactic dose	245	201-350	5500	5001-10000	Cerebro Vascular Accident	Ischemic infarct	Death	hypoxemic	critical	during hospital stay	unvaccinated
male	66	46-70	2	DM	oral anticoagulants	prophylactic dose	154	<200	450	<500	Encephalitis	Cerebral Edema	Death	hypoxemic	critical	at admission	unvaccinated
male	36	25-45	1	DM	oral anticoagulants	therapeutic dose	578	351-600	980	501-5000	Encephalitis	Cerebral Edema	Death	hypoxemic	critical	at admission	unvaccinated
male	72	>71	1	DM	oral anticoagulants	therapeutic dose	216	201-350	7500	5001-10000	Cerebro Vascular Accident	Ischemic infarct	Death	hypoxemic	severe	at admission	unvaccinated
female	66	46-70	1	DM	oral anticoagulants	therapeutic dose	220	201-350	5900	5001-10000	Cerebro Vascular Accident	Ischemic infarct	Death	hypoxemic	critical	at admission	unvaccinated
female	37	25-45	0	No comorbid	LMWH	therapeutic dose	125	<200	8600	5001-10000	Cerebro Vascular Accident	venous infarct	Death	hypoxemic	critical	at admission	unvaccinated
male	80	>71	0	Old Age	LMWH	prophylactic dose	110	<200	2200	501-5000	Cerebro Vascular Accident	Ischemic infarct	Death	hypoxemic	severe	during hospital stay	unvaccinated
male	66	46-70	0	No comorbid	LMWH	therapeutic dose	302	201-350	1570	501-5000	Encephalitis	Cerebral Edema	Discharge	no hypoxemia	moderate	at admission	vaccinated
female	67	46-70	0	No comorbid	LMWH	prophylactic dose	220	201-350	5050	5001-10000	Cerebro Vascular Accident	Ischemic infarct	Death	hypoxemic	critical	during hospital stay	unvaccinated
female	65	46-70	2	CVD	LMWH	prophylactic dose	189	<200	10900	>10000	Cerebro Vascular Accident	Ischemic infarct	Death	hypoxemic	critical	during hospital stay	unvaccinated
female	72	>71	2	DM	oral anticoagulants	therapeutic dose	352	351-600	780	501-5000	Encephalitis	Cerebral Edema	Death	hypoxemic	severe	at admission	unvaccinated
female	89	>71	2	CVD	oral anticoagulants	prophylactic dose	276	201-350	280	<500	Encephalitis	Cerebral Edema	Death	hypoxemic	severe	at admission	unvaccinated
female	65	46-70	1	CVD	oral anticoagulants	prophylactic dose	167	<200	1000	501-5000	Encephalitis	Cerebral Edema	Discharge	no hypoxemia	moderate	at admission	vaccinated
male	75	>71	0	Old Age	oral anticoagulants	therapeutic dose	120	<200	6500	5001-10000	Cerebro Vascular Accident	Ischemic infarct	Death	hypoxemic	critical	at admission	unvaccinated
female	64	46-70	1	CVD	LMWH	therapeutic dose	410	351-600	780	501-5000	Encephalitis	Cerebral Edema	Death	hypoxemic	severe	at admission	unvaccinated
male	46	46-70	0	No comorbid	oral anticoagulants	therapeutic dose	120	<200	2500	501-5000	Cerebro Vascular Accident	Ischemic infarct	Discharge	no hypoxemia	moderate	during hospital stay	unvaccinated
female	56	46-70	3	CVD	LMWH	prophylactic dose	215	201-350	6000	5001-10000	Cerebro Vascular Accident	Ischemic infarct	Death	hypoxemic	critical	during hospital stay	unvaccinated
female	40	25-45	1	CVD	oral anticoagulants	prophylactic dose	250	201-350	7500	5001-10000	Cerebro Vascular Accident	Ischemic infarct	Death	hypoxemic	critical	during hospital stay	unvaccinated
male	73	>71	0	Old Age	oral anticoagulants	therapeutic dose	175	<200	750	501-5000	Encephalitis	Cerebral Edema	Death	hypoxemic	severe	at admission	unvaccinated
male	50	46-70	0	No comorbid	no anticoagulants	no anticoagulation	137	<200	10200	>10000	Cerebro Vascular Accident	haemorrhagic infarct	Death	hypoxemic	critical	at admission	unvaccinated
male	60	46-70	3	CVD	oral anticoagulants	therapeutic dose	415	351-600	10450	>10000	Cerebro Vascular Accident	Ischemic infarct	Death	hypoxemic	severe	at admission	unvaccinated
female	50	46-70	0	No comorbid	no anticoagulants	no anticoagulation	315	201-350	10700	>10000	Cerebro Vascular Accident	haemorrhagic infarct	Death	hypoxemic	critical	at admission	unvaccinated
male	65	46-70	0	No comorbid	no anticoagulants	no anticoagulation	176	<200	5450	5001-10000	Cerebro Vascular Accident	haemorrhagic infarct	Death	hypoxemic	critical	at admission	unvaccinated
male	45	25-45	0	No comorbid	oral anticoagulants	prophylactic dose	129	<200	460	<500	GBS	AIDP on NCS	Discharge	no hypoxemia	moderate	at admission	unvaccinated
male	65	46-70	3	DM	LMWH	prophylactic dose	250	201-350	1500	501-5000	GBS	AIDP on NCS	Discharge	no hypoxemia	moderate	at admission	unvaccinated
male	60	46-70	3	DM	LMWH	therapeutic dose	360	351-600	10900	>10000	Cerebro Vascular Accident	Ischemic infarct	Death	hypoxemic	critical	during hospital stay	unvaccinated
male	67	46-70	1	DM	LMWH	therapeutic dose	415	351-600	10250	>10000	Cerebro Vascular Accident	venous infarct	Death	hypoxemic	critical	at admission	unvaccinated
female	46	46-70	0	No comorbid	no anticoagulants	no anticoagulation	387	351-600	5600	5001-10000	Cerebro Vascular Accident	haemorrhagic infarct	Death	hypoxemic	critical	at admission	vaccinated
male	43	25-45	0	No comorbid	oral anticoagulants	prophylactic dose	145	<200	2300	501-5000	Cerebro Vascular Accident	Ischemic infarct	Discharge	no hypoxemia	moderate	during hospital stay	unvaccinated
female	85	>71	1	CVD	LMWH	prophylactic dose	150	<200	3500	501-5000	Cerebro Vascular Accident	Ischemic infarct	Death	hypoxemic	critical	during hospital stay	unvaccinated
male	27	25-45	0	No comorbid	oral anticoagulants	prophylactic dose	146	<200	460	<500	GBS	AIDP on NCS	Discharge	no hypoxemia	moderate	at admission	unvaccinated
male	37	25-45	0	No comorbid	oral anticoagulants	prophylactic dose	120	<200	350	<500	GBS	AIDP on NCS	Discharge	no hypoxemia	moderate	at admission	unvaccinated
female	35	25-45	0	No comorbid	oral anticoagulants	therapeutic dose	215	201-350	5700	5001-10000	Cerebro Vascular Accident	Ischemic infarct	Discharge	hypoxemic	severe	during hospital stay	unvaccinated
male	75	>71	2	CVD	no anticoagulants	no anticoagulation	210	201-350	3700	501-5000	Cerebro Vascular Accident	haemorrhagic infarct	Death	hypoxemic	critical	at admission	unvaccinated
male	35	25-45	0	No comorbid	oral anticoagulants	prophylactic dose	150	<200	450	<500	GBS	AIDP on NCS	Discharge	no hypoxemia	moderate	at admission	unvaccinated
female	56	46-70	1	DM	oral anticoagulants	therapeutic dose	510	351-600	5600	5001-10000	Cerebro Vascular Accident	venous infarct	Death	hypoxemic	critical	at admission	unvaccinated
male	56	46-70	2	CVD	oral anticoagulants	prophylactic dose	175	<200	5700	5001-10000	Cerebro Vascular Accident	Ischemic infarct	Death	hypoxemic	critical	during hospital stay	unvaccinated
male	67	46-70	2	CVD	oral anticoagulants	therapeutic dose	275	201-350	2500	501-5000	Encephalitis	Cerebral Edema	Discharge	hypoxemic	moderate	during hospital stay	unvaccinated
male	35	25-45	0	No comorbid	LMWH	therapeutic dose	514	351-600	7500	5001-10000	Cerebro Vascular Accident	venous infarct	Death	hypoxemic	severe	at admission	unvaccinated
female	65	46-70	2	DM	LMWH	therapeutic dose	375	351-600	5600	5001-10000	Cerebro Vascular Accident	Ischemic infarct	Death	hypoxemic	severe	at admission	unvaccinated
male	55	46-70	2	CVD	LMWH	therapeutic dose	415	351-600	6600	5001-10000	Cerebro Vascular Accident	Ischemic infarct	Death	hypoxemic	critical	during hospital stay	unvaccinated
female	45	46-70	1	CVD	no anticoagulants	no anticoagulation	215	201-350	10000	>10000	Cerebro Vascular Accident	haemorrhagic infarct	Death	hypoxemic	critical	at admission	unvaccinated
female	58	46-70	2	CVD	oral anticoagulants	therapeutic dose	289	201-350	3500	501-5000	Cerebro Vascular Accident	Ischemic infarct	Death	hypoxemic	critical	during hospital stay	unvaccinated
